# Supplementary material for: Development of a Large-Volume Concentration Method to Recover Infectious Avian Influenza Virus from the Aquatic Environment
Source: Viruses. 2024 Dec 10;16(12):1898. doi: 10.3390/v16121898 (PMC11680412; doi:10.3390/v16121898)
Supplement: Supplementary file 1 [file viruses-16-01898-s001.zip]

Archive with 1 entries (1 files):
- viruses-3161722-supplementary.xlsx
