# Supplementary material for: Development of a Large-Volume Concentration Method to Recover Infectious Avian Influenza Virus from the Aquatic Environment
Source: Viruses. 2024 Dec 10;16(12):1898. doi: 10.3390/v16121898 (PMC11680412; doi:10.3390/v16121898)
Supplement: Supplementary file 1 [file viruses-16-01898-s001.zip › viruses-3161722-supplementary.xlsx]

## Sheet: TitlePage
Development of a large volume concentration method to recover infectious avian
influenza virus from the aquatic environment
Laura E. Hubbard, Erin A. Stelzer, Carrie E. Givens, Dana W. Kolpin, Christine M. Szablewski, Rebecca L. Poulson
Laura E. Hubbard, U.S. Geological Survey, Upper Midwest Water Science Center, 1 Gifford Pinchot Dr, Madison, WI 53726 USA
Carrie E. Givens, U.S. Geological Survey, Upper Midwest Water Science Center, 5840 Enterprise Drive, Lansing, MI 48911 USA
Erin A. Stelzer, U.S. Geological Survey, Ohio-Kentucky-Indiana Water Science Center, 6460 Busch Blvd, Ste 100, Columbus, OH
43229 USA
Dana W. Kolpin, U.S. Geological Survey, Central Midwest Water Science Center, 400 S. Clinton St, Rm 269, Iowa City, IA 52240,
USA
Christine M. Szablewski, Centers for Disease Control and Prevention, Influenza Division, Atlanta, GA 30329 USA
Rebecca L. Poulson, Southeastern Cooperative Wildlife Disease Study, Department of Population Health, College of Veterinary Medicine,
University of Georgia, 589 D.W. Brooks Drive, Athens, GA, 30602, USA
*Corresponding Author: Laura E. Hubbard, 1 Gifford Pinchot Dr, Madison, WI 53726, United States; lhubbard@usgs.gov
Disclaimer: Any use of trade, firm, or product names is for descriptive purposes only and does not imply endorsement by the U.S.
Government.
Table S1	Solution information
Table S2	Wetland matrix field parameter data
Table S3	Raw wetland matrix transport air temperature data
Table S4	Raw wetland matrix storage air temperature data
Table S5	Test 1 information and results
Table S6	Test 2 information and results
Table S7	Filter Test Results
Table S8	Standard curve

## Sheet: Table S1.Solutions
Use type	Solution type	Solution name	Volume required	Directions
TFUF	Blocking	NaPP	1 L per filtration	Prepare and filter sterilize 1 L of 0.1% NaPP w/v: Add 1 g sodium hexametaphosphate (Sigma 305553) to 1 L of reagent grade water and filter sterilize through a 0.22 um filter. Store at 4 degrees C.
TFUF	Elution	DI	500 mL per filtration
TFUF	Elution	DMEM	700 mL per filtration
DEUF	Elution	NaPP	500 mL per filtration	Prepare and filter sterilize 1 L of 0.01% NaPP w/v: Add 0.1 g sodium hexametaphosphate (Sigma 305553) to 1 L of reagent grade water and filter sterilize through a 0.22 um filter. Store at room temperature but use within 1 week.
DEUF	Elution	DMEM	500 mL per filtration
DEUF	Elution	DMEM	1 can per filtration	custom DMEM filled elution can (Innovaprep LLC, Drexel, MI)
Concentration (PEG)	Working solution	Sodium phosphate dibasic heptahydrate	NA	Prepare 1 L of 0.15 M sodium phosphate: 1. Dissolve 40.2 g sodium phosphate dibasic heptahydrate in a final volume of 1 L of DI water, 2. Check to ensure pH is between 7.0 - 7.2, 3. Autoclave at 121°C for 15 minutes and store at room temperature.
Matrix	Dust	Arizona Test Dust	0.25 grams per L	Add 5 g test dust to each 20 L carboy prior to spiking with AIV and spin on stir plate or roll/shake to mix.
Cleaning	Working solution	Bleach	NA	Prepare a 10% bleach solution with tap water
Cleaning	Stock solution	Sodium thiosulfate	NA	10% sodium thiosulfate stock solution is made by dissolving 100 g sodium thiosulfate in 1 liter DI water. Solution is autoclaved for 15 minutes at 121°C, 15 psi.
Cleaning	Working solution	Sodium thiosulfate	NA	0.05% sodium thiosulfate is made by adding 5 mL of a 10% sodium thiosulfate stock solution to 995 mL sterile deionized water. (10 L= 50 mL of 10% sodium thiosulfate stock to 9950 mL of sterile DI)
Buffer	Stock solution	Monopotassium phosphate	NA	1. Dissolve 34.0 g of KH2PO4 (anhydrous potassium dihydrogen phosphate) in 500 mL deionized water. Adjust to pH 7.2 using either 1.0M Sodium hydroxide or 1.0M Hydrochloric Acid as appropriate, 2. Bring volume to 1 L using deionized water, 3. Autoclave at 121°C for 15 minutes.
Buffer	Stock solution	Magnesium chloride	NA	1. Dissolve 81.1 g MgCl2·6H2O in 1 L deionized water, 2. Autoclave at 121°C for 15 minutes.
Buffer	Working solution	Phosphate buffer with magnesium chloride	NA	Mix 1.25 mL stock KH2PO4 solution and 5 mL stock MgCl2 solution per 1 L of DI water
Table S1. Additional solution information.
TFUF, tangential flow ultrafiltration; DEUF, dead end ultrafiltration; NaPP, sodium hexametaphosphate; DI, deionized water; DMEM,
Dulbecco’s Modified Eagle Medium; KH2PO4; anhydrous potassium dihydrogen phosphate; MgCl2·6H2O, magnesium chloride hexahydrate;
NA, not applicable

## Sheet: TableS2. WetlandFieldParameters
Matrix	Matrix treatment	Date	Temperature (degrees Celsius)	Dissolved oxygen (milligrams per liter)	Specific conductance (microsemens per centimeter)	pH	Tubidity (Formazin nephelometric unit)
Wetland water	autoclave	2022-03-10	7.07	9.03	714	7.53	76.8
Wetland water	autoclave	2022-03-11	7.64	9.98	785	7.65	28.4
Wetland water	NA	2022-03-13	3.59	10.5	859	7.6	18
Table S2. Source wetland water field parameter information for both autoclaved and raw water used as matrix in Test 2.
NA, not applicable

## Sheet: TableS3.RawWetlandTransport
		Temperature (degrees Fahrenheit)			Temperature (degrees Celsius)
Station	Date	Maximum	Minimum	Average	Maximum	Minimum	Average
Lansing Area, MI	2022-03-13	42	12	27	5.55556	-11.1111	-2.77778
ANN ARBOR U OF MICH, MI	2022-03-13	43	11	27	6.11111	-11.6667	-2.77778
TOLEDO EXPRESS AP, OH	2022-03-13	51	16	33.5	10.5556	-8.88889	0.833333
FINDLAY AP, OH	2022-03-13	50	16	33	10	-8.88889	0.555556
Columbus Area, OH	2022-03-13	45	15	30	7.22222	-9.44444	-1.11111
Table S3. National Weather Service Online Weather Data (NOWData) for Stations along the transportation path of raw wetland water
to Lansing, MI.
https://www.weather.gov/wrh/Climate?wfo=grr; Date Accessed: 4/22/2024

## Sheet: TableS4.RawWetlandStorage
Date Time	Temperature (degrees Celsius)
2022-03-13 17:50:28	13.3167
2022-03-13 17:55:28	13.2444
2022-03-13 18:00:28	13.2222
2022-03-13 18:05:28	13.2111
2022-03-13 18:10:28	13.2333
2022-03-13 18:15:28	13.2111
2022-03-13 18:20:28	13.2
2022-03-13 18:25:28	13.2722
2022-03-13 18:30:28	13.3278
2022-03-13 18:35:28	13.3167
2022-03-13 18:40:28	13.3722
2022-03-13 18:45:28	13.35
2022-03-13 18:50:28	13.3944
2022-03-13 18:55:28	13.4444
2022-03-13 19:00:28	13.4278
2022-03-13 19:05:28	13.4167
2022-03-13 19:10:28	13.4333
2022-03-13 19:15:28	13.5667
2022-03-13 19:20:28	13.7056
2022-03-13 19:25:28	13.8444
2022-03-13 19:30:28	13.9056
2022-03-13 19:35:28	13.8944
2022-03-13 19:40:28	13.9278
2022-03-13 19:45:28	13.8944
2022-03-13 19:50:28	13.8944
2022-03-13 19:55:28	13.9278
2022-03-13 20:00:28	13.9722
2022-03-13 20:05:28	13.9278
2022-03-13 20:10:28	13.95
2022-03-13 20:15:28	13.9278
2022-03-13 20:20:28	13.9389
2022-03-13 20:25:28	13.9056
2022-03-13 20:30:28	13.9278
2022-03-13 20:35:28	13.9389
2022-03-13 20:40:28	13.8889
2022-03-13 20:45:28	13.8778
2022-03-13 20:50:28	13.8556
2022-03-13 20:55:28	13.8778
2022-03-13 21:00:28	13.8556
2022-03-13 21:05:28	13.8778
2022-03-13 21:10:28	13.8778
2022-03-13 21:15:28	13.8556
2022-03-13 21:20:28	13.8556
2022-03-13 21:25:28	13.8333
2022-03-13 21:30:28	13.8111
2022-03-13 21:35:28	13.8333
2022-03-13 21:40:28	13.8778
2022-03-13 21:45:28	13.9278
2022-03-13 21:50:28	14.1222
2022-03-13 21:55:28	14.2389
2022-03-13 22:00:28	14.3167
2022-03-13 22:05:28	14.35
2022-03-13 22:10:28	14.3556
2022-03-13 22:15:28	14.3389
2022-03-13 22:20:28	14.2833
2022-03-13 22:25:28	14.2833
2022-03-13 22:30:28	14.2167
2022-03-13 22:35:28	14.2389
2022-03-13 22:40:28	14.2
2022-03-13 22:45:28	14.1667
2022-03-13 22:50:28	14.1333
2022-03-13 22:55:28	14.1
2022-03-13 23:00:28	14.0444
2022-03-13 23:05:28	14.0556
2022-03-13 23:10:28	14.0389
2022-03-13 23:15:28	13.9833
2022-03-13 23:20:28	13.9944
2022-03-13 23:25:28	13.9722
2022-03-13 23:30:28	13.9833
2022-03-13 23:35:28	14.1333
2022-03-13 23:40:28	14.3389
2022-03-13 23:45:28	14.55
2022-03-13 23:50:28	14.6056
2022-03-13 23:55:28	14.5833
2022-03-14 00:00:28	14.5611
2022-03-14 00:05:28	14.5167
2022-03-14 00:10:28	14.4556
2022-03-14 00:15:28	14.4444
2022-03-14 00:20:28	14.4111
2022-03-14 00:25:28	14.3778
2022-03-14 00:30:28	14.3389
2022-03-14 00:35:28	14.3278
2022-03-14 00:40:28	14.3167
2022-03-14 00:45:28	14.2833
2022-03-14 00:50:28	14.2389
2022-03-14 00:55:28	14.2278
2022-03-14 01:00:28	14.2
2022-03-14 01:05:28	14.2
2022-03-14 01:10:28	14.2833
2022-03-14 01:15:28	14.4
2022-03-14 01:20:28	14.6056
2022-03-14 01:25:28	14.6611
2022-03-14 01:30:28	14.6778
2022-03-14 01:35:28	14.6667
2022-03-14 01:40:28	14.6389
2022-03-14 01:45:28	14.55
2022-03-14 01:50:28	14.5167
2022-03-14 01:55:28	14.4556
2022-03-14 02:00:28	14.4444
2022-03-14 02:05:28	14.3778
2022-03-14 02:10:28	14.3667
2022-03-14 02:15:28	14.3667
2022-03-14 02:20:28	14.3167
2022-03-14 02:25:28	14.3389
2022-03-14 02:30:28	14.3556
2022-03-14 02:35:28	14.3778
2022-03-14 02:40:28	14.5278
2022-03-14 02:45:28	14.7
2022-03-14 02:50:28	14.7556
2022-03-14 02:55:28	14.7333
2022-03-14 03:00:28	14.7667
2022-03-14 03:05:28	14.7111
2022-03-14 03:10:28	14.7
2022-03-14 03:15:28	14.7111
2022-03-14 03:20:28	14.6611
2022-03-14 03:25:28	14.6278
2022-03-14 03:30:28	14.6056
2022-03-14 03:35:28	14.6056
2022-03-14 03:40:28	14.5611
2022-03-14 03:45:28	14.5611
2022-03-14 03:50:28	14.5611
2022-03-14 03:55:28	14.5056
2022-03-14 04:00:28	14.5278
2022-03-14 04:05:28	14.4889
2022-03-14 04:10:28	14.4778
2022-03-14 04:15:28	14.6056
2022-03-14 04:20:28	14.7333
2022-03-14 04:25:28	14.8389
2022-03-14 04:30:28	14.8944
2022-03-14 04:35:28	14.9389
2022-03-14 04:40:28	14.9389
2022-03-14 04:45:28	14.9056
2022-03-14 04:50:28	14.8278
2022-03-14 04:55:28	14.7889
2022-03-14 05:00:28	14.7778
2022-03-14 05:05:28	14.7444
2022-03-14 05:10:28	14.7333
2022-03-14 05:15:28	14.7333
2022-03-14 05:20:28	14.6611
2022-03-14 05:25:28	14.65
2022-03-14 05:30:28	14.6167
2022-03-14 05:35:28	14.6167
2022-03-14 05:40:28	14.5611
2022-03-14 05:45:28	14.5833
2022-03-14 05:50:28	14.6778
2022-03-14 05:55:28	14.8167
2022-03-14 06:00:28	14.95
2022-03-14 06:05:28	15.0333
2022-03-14 06:10:28	15.0778
2022-03-14 06:15:28	15.0333
2022-03-14 06:20:28	14.9722
2022-03-14 06:25:28	14.9611
2022-03-14 06:30:28	14.9278
2022-03-14 06:35:28	14.8722
2022-03-14 06:40:28	14.8722
2022-03-14 06:45:28	14.8389
2022-03-14 06:50:28	14.7889
2022-03-14 06:55:28	14.7556
2022-03-14 07:00:28	14.7333
2022-03-14 07:05:28	14.7556
2022-03-14 07:10:28	14.7333
2022-03-14 07:15:28	14.6889
2022-03-14 07:20:28	14.6389
2022-03-14 07:25:28	14.7333
2022-03-14 07:30:28	14.9167
2022-03-14 07:35:28	15.0111
2022-03-14 07:40:28	15.1111
2022-03-14 07:45:28	15.1278
2022-03-14 07:50:28	14.7556
2022-03-14 07:55:28	14.6611
2022-03-14 08:00:28	14.6389
2022-03-14 08:05:28	14.6278
2022-03-14 08:10:28	13.95
2022-03-14 08:15:28	13.9389
2022-03-14 08:20:28	14.1222
2022-03-14 08:25:28	14.3056
2022-03-14 08:30:28	14.4
2022-03-14 08:35:28	14.5389
2022-03-14 08:40:28	14.6278
2022-03-14 08:45:28	14.6778
2022-03-14 08:50:28	14.7333
2022-03-14 08:55:28	14.7556
2022-03-14 09:00:28	14.7444
2022-03-14 09:05:28	14.7333
2022-03-14 09:10:28	14.7778
2022-03-14 09:15:28	14.7778
2022-03-14 09:20:28	14.8389
2022-03-14 09:25:28	14.9056
2022-03-14 09:30:28	14.8833
2022-03-14 09:35:28	14.9167
2022-03-14 09:40:28	14.9056
2022-03-14 09:45:28	14.9167
2022-03-14 09:50:28	14.85
2022-03-14 09:55:28	14.85
2022-03-14 10:00:28	14.85
2022-03-14 10:05:28	14.8389
2022-03-14 10:10:28	14.8278
2022-03-14 10:15:28	14.8167
2022-03-14 10:20:28	14.8611
2022-03-14 10:25:28	14.8278
2022-03-14 10:30:28	14.8389
2022-03-14 10:35:28	14.8389
2022-03-14 10:40:28	14.9056
2022-03-14 10:45:28	15.0333
2022-03-14 10:50:28	15.1833
2022-03-14 10:55:28	15.3111
2022-03-14 11:00:28	15.3
2022-03-14 11:05:28	15.2778
2022-03-14 11:10:28	15.2278
2022-03-14 11:15:28	15.1833
2022-03-14 11:20:28	15.1944
2022-03-14 11:25:28	15.2389
2022-03-14 11:30:28	15.1722
2022-03-14 11:35:28	15.1833
2022-03-14 11:40:28	15.1
2022-03-14 11:45:28	15.0333
2022-03-14 11:50:28	14.9889
2022-03-14 11:55:28	15.0444
2022-03-14 12:00:28	15.0889
2022-03-14 12:05:28	15.0444
2022-03-14 12:10:28	15.0444
2022-03-14 12:15:28	15.0556
2022-03-14 12:20:28	15.0333
2022-03-14 12:25:28	15.1
2022-03-14 12:30:28	15.1
2022-03-14 12:35:28	15.0667
2022-03-14 12:40:28	15
2022-03-14 12:45:28	14.9889
2022-03-14 12:50:28	14.9611
2022-03-14 12:55:28	14.9611
2022-03-14 13:00:28	14.9778
2022-03-14 13:05:28	14.9778
Maximum	15.3111
Minimum	13.2
Average	14.4602
Table S4. Five minute interval air temperature data during storage of raw wetland water before filtration in Lansing, MI.

## Sheet: Table S5.Test1Results
ID	Replicate	AIVM rRT-PCR Ct Value	AIV virus isolation result	rRt-PCR copies per L	rRT-PCR percent Recovery
1A	1	20.92	POS	458524	25.8852
1A	2	21.93	POS	246771	24.6771
1A	3	22.25	POS	299085	29.9085
1A	4	22.75	POS	140654	14.0654
1B	1	21.73	POS	512015	51.2015
1B	2	20.89	POS	743676	74.3676
1B	3	21.58	POS	459616	45.9616
1C	1	23.04	POS	173006	17.3006
1C	2	24.13	POS	157300	15.73
1C	3	23.24	POS	115523	11.5523
1D	1	22.62	POS	138174	13.8174
1D	2	23.82	POS	55927.8	5.59278
1D	3	22.67	POS	223565	22.3565
1E	1	28.71	POS	6804.82	0.680482
1E	2	40	POS	12.4983	0.00124983
1E	3	n/d	POS	NA	NA
1F	1	n/d	POS	NA	NA
1F	2	n/d	POS	NA	NA
1F	3	n/d	POS	NA	NA
1G	1	21.29	POS	321672	18.1594
1G	2	21.57	POS	564382	56.4382
1G	3	23.39	POS	85250	8.525
1G	4	25.33	POS	23218.5	2.32185
1H	1	22.79	POS	180012	18.0012
1H	2	21.38	POS	299492	29.9492
1H	3	23.74	POS	169678	16.9678
1I	1	23.24	POS	287829	28.7829
1I	2	23.27	POS	340620	34.062
1I	3	22.65	POS	277463	27.7463
1J	1	23.55	POS	140822	14.0822
1J	2	23.55	POS	143373	14.3373
1J	3	22.9	POS	106371	10.6371
1M	1	n/d	NEG	NA	NA
1N	1	n/d	NEG	NA	NA
1O	1	n/d	NEG	NA	NA
Table S5. Test 1 results.
ID, identifier from manuscript Table 1; AIVM, avian influenza virus matrix gene; rRT-PCR, real-time reverse-transcription polymerase chain
reaction; n/d, not detected; NA, not applicable; NEG, negative; POS, positive.

## Sheet: TableS6.Test2Results
ID	Replicate	AIVM rRT-PCR Ct Value	AIV virus isolation result	rRt-PCR copies per L	rRT-PCR percent Recovery	10X.XX EID50/mL	10X.XX EID50/mL percent recovery
2A	1	n/d	POS	n/d		4.4	0.768637
2A	2	34.22	POS	257.918	0.0257918	n/t
2A	3	37.5	NEG	22.7983	0.00227983	n/t
2B	1	28.16	POS	8965.42	0.896542	4.31	0.185798
2B	2	30.65	POS	1862.95	0.186295	n/t
2B	3	29.56	POS	4719.94	0.471994	5.83	8.53555
2C	1	32.96	POS	653.321	0.653321	n/t
2C	2	32.99	POS	403.212	0.403212	n/t
2C	3	35.66	POS	79.932	0.079932	n/t
2D	1	34.27	POS	109.764	1.09764	n/t
2D	2	35.75	POS	102.446	1.02446	4.83	1.35081
2E	1	n/d	POS	n/d		n/t
2E	2	n/d	POS	n/d		n/t
2E	3	35.73	POS	90.5892	9.05892	n/t
2F	1	n/d	POS	n/d		n/t
2F	2	n/d	POS	n/d		n/t
2F	3	n/d	POS	n/d		n/t
2G	1	n/d	POS	n/d		4.25	0.459685
2G	2	37.59	POS	28.9459	0.00289459	n/t
2G	3	n/d	POS	n/d		n/t
2H	1	30.22	POS	2390.08	0.239008	>5.5	3.1939
2H	2	28.25	POS	9359.33	0.935933	5.53	3.45621
2H	3	28.9	POS	7540.27	0.754027	n/t
2I	1	31.34	POS	885.455	0.885455	n/t
2I	2	31.16	POS	1682.18	1.68218	n/t
2J	1	36.7	POS	40.3573	0.403573	4.17	0.227043
2J	2	34.25	POS	168.408	1.68408	n/t
2K	1	36.23	POS	31.9575	3.19575	n/t
2K	2	n/d	POS	n/d		n/t
2K	3	36.26	POS	49.6509	4.96509	n/t
2L	1	n/d	POS	n/d		n/t
2L	2	n/d	POS	n/d		n/t
2L	3	n/d	POS	n/d		n/t
2M	1	35.52	POS	58.1596	0.00581596	4.03	0.103562
2M	2	n/d	POS	n/d		n/t
2M	3	n/d	POS	n/d		n/t
2N	1	34.88	POS	66.2485	0.00662485	4.19	0.109811
2N	2	35.69	POS	62.0901	0.00620901	4.69	0.569613
2N	3	29.47	POS	5457.7	0.54577	n/t
2O	1	32.99	POS	646.016	0.646016	n/t
2O	2	32.03	POS	1159.25	1.15925	n/t
2P	1	37.04	POS	16.9496	0.169496	3.63	0.0348089
2P	2	36.4	POS	30.255	0.30255	n/t
2Q	1	n/d	POS	n/d		n/t
2Q	2	n/d	POS	n/d		n/t
2Q	3	n/d	POS	n/d		n/t
2R	1	n/d	POS	n/d		n/t
2R	2	n/d	POS	n/d		n/t
2R	3	n/d	POS	n/d		n/t
2S	1	n/d	NEG	n/d		n/t
2T	1	n/d	NEG	n/d		n/t
2U	1	n/d	NEG	n/d		n/t
Table S6. Test 2 results.
ID, identifier from manuscript Table 1; AIVM, avian influenza virus matrix gene; rRT-PCR, real-time reverse-transcription polymerase chain
reaction; 10X.XX EID50/mL, value (scientific notation) 50% egg infectious dose per milliliter; n/d, not detected; n/t, not tested;
NEG, negative; POS, positive.

## Sheet: TableS7.FilterTestResults
Virus titer	Filter Type	AIVM rRT-PCR Ct Value	AIV virus isolation result
10^3	Elisio 25H	29.19	POS
10^3	Elisio 25H	28.49	POS
10^3	Elisio 25H	28.34	POS
10^1	Elisio 25H	34.2	POS
10^1	Elisio 25H	34.45	POS
10^1	Elisio 25H	35.57	POS
10^0	Elisio 25H	36.93	POS
10^0	Elisio 25H	38.34	POS
10^0	Elisio 25H	n/d	POS
10^-1	Elisio 25H	n/d	n/d
10^-1	Elisio 25H	39.53	n/t
10^-1	Elisio 25H	n/d	POS
10^3	Optiflux F-250	31.78	POS
10^3	Optiflux F-250	27.95	POS
10^3	Optiflux F-250	27.57	POS
10^1	Optiflux F-250	34.92	POS
10^1	Optiflux F-250	36.04	POS
10^1	Optiflux F-250	36.14	POS
10^0	Optiflux F-250	37.73	POS
10^0	Optiflux F-250	38.23	POS
10^0	Optiflux F-250	35.73	POS
10^-1	Optiflux F-250	40.73	n/t
10^-1	Optiflux F-250	n/d	n/d
10^-1	Optiflux F-250	39.84	n/d
10^3	Rexeed 25S	32.46	n/d
10^3	Rexeed 25S	30.84	POS
10^3	Rexeed 25S	32.26	POS
10^1	Rexeed 25S	n/d	POS
10^0	Rexeed 25S	39.05	POS
10^-1	Rexeed 25S	n/d	n/t
NA	Elisio 25H	n/d	n/t
NA	Optiflux F-250	n/d	n/d
NA	Rexeed 25S	n/d	n/d
Table S7. Filter test results.
POS, positive; NEG, negative; n/d, not detected; n/t, not tested; NA, not applicable
Elisio 25H (Nipro, Bridgewater, NJ); Optiflux F-250 (Fresenius Medical Care, Waltham, MA); Rexeed 25S (Asahi Kasei, Tokyo, Japan)

## Sheet: TableS8.Curve
Standard	rRT-PCR Ct value	Quantity	Log quantity
Std 1	14.3251	12300000	7.08991		slope	-3.32303
Std 1	14.2279	12300000	7.08991		intercept	37.8015
Std 2	17.368	1230000	6.08991
Std 2	17.6221	1230000	6.08991
Std 3	20.8921	123000	5.08991
Std 3	20.9116	123000	5.08991
Std 4	24.3106	12300	4.08991
Std 4	24.308	12300	4.08991
Std 5	27.5264	1230	3.08991
Std 5	27.267	1230	3.08991
Std 6	31.205	123	2.08991
Std 6	30.6255	123	2.08991
Table S8. Example standard curve used to calculate rRT-PCR recovery.
rRT-PCR, real-time reverse transcriptase polymerase chain reaction; Ct, cycle threshold; Std, standard
